# Supplementary material for: Characterization of the gut microbiome in a porcine model of thoracic spinal cord injury
Source: BMC Genomics. 2021 Oct 30;22:775. doi: 10.1186/s12864-021-07979-3 (PMC8557039; doi:10.1186/s12864-021-07979-3)
Supplement: Supplementary file 2 — Additional file 2. [file 12864_2021_7979_MOESM2_ESM.xlsx]

## Sheet: pathways_sci_vs_control_aldex
								Welch’s t-test		Wilcoxon Rank Sum
Pathways	rab.all	rab.win.CONTROL	rab.win.SCI	diff.btw	diff.win	effect	overlap	we.ep	we.eBH	wi.ep	wi.eBH
methylaspartate cycle	-3.90699	-2.16802	-10.8506	-7.89817	7.28502	-0.926057	0.18263	1.7465e-13	2.94998e-11	5.85396e-12	9.69214e-10
fatty acid salvage	-3.03818	-1.41772	-10.4114	-7.90911	7.40516	-0.902888	0.186448	9.78126e-13	1.35584e-10	5.44418e-12	1.03025e-09
peptidoglycan biosynthesis II (staphylococci)	-1.87293	-0.316782	-10.6619	-8.91638	9.63546	-0.817896	0.217938	1.19249e-10	1.02434e-08	8.515e-10	7.77692e-08
peptidoglycan biosynthesis V (&beta;-lactam resistance)	-3.09393	-0.633097	-10.0645	-6.94932	9.00976	-0.735996	0.217691	1.58673e-09	1.17452e-07	6.93756e-10	6.47103e-08
adenosylcobalamin biosynthesis I (early cobalt insertion)	-8.61261	-2.0714	-10.8547	-6.13289	9.5528	-0.600764	0.285859	2.17716e-06	6.96679e-05	6.53563e-06	0.000125094
creatinine degradation II	-5.26408	-3.55699	-9.44273	-3.77016	7.24146	-0.528205	0.284091	1.20082e-05	0.000236404	2.1347e-06	5.15197e-05
L-histidine degradation II	-9.20579	-5.06999	-10.9247	-3.91213	7.38553	-0.47397	0.312297	0.000119285	0.0012357	0.000106898	0.0011596
ubiquinol-10 biosynthesis (prokaryotic)	-0.762104	-0.494316	-1.30281	-0.80058	1.48598	-0.460506	0.282207	8.59402e-05	0.00114189	8.9981e-07	2.79654e-05
superpathway of ubiquinol-8 biosynthesis (prokaryotic)	-0.807188	-0.54168	-1.3495	-0.814869	1.48879	-0.45462	0.281599	0.000123549	0.00142847	1.026e-06	3.02021e-05
ubiquinol-8 biosynthesis (prokaryotic)	-0.765027	-0.496045	-1.30637	-0.811828	1.48206	-0.452359	0.276583	9.7418e-05	0.00122988	8.55288e-07	2.71768e-05
ubiquinol-7 biosynthesis (prokaryotic)	-0.760408	-0.499178	-1.3032	-0.790986	1.49248	-0.442112	0.281802	0.000174911	0.00177556	9.63345e-07	2.89773e-05
ubiquinol-9 biosynthesis (prokaryotic)	-0.764462	-0.493437	-1.304	-0.795915	1.49847	-0.43932	0.281656	0.000160642	0.00159154	8.78123e-07	2.75329e-05
ethylmalonyl-CoA pathway	-10.471	-8.76836	-11.4009	-2.99107	7.01157	-0.404822	0.337797	0.000959306	0.00530338	0.00105558	0.00720329
reductive acetyl coenzyme A pathway	-2.69275	-2.13984	-3.52613	-1.24964	2.67115	-0.388863	0.311625	0.00068353	0.00526267	2.73257e-05	0.000480117
superpathway of menaquinol-8 biosynthesis I	0.257126	0.51347	-0.3378	-0.874275	2.15904	-0.333635	0.330966	0.000289941	0.00277519	0.000219857	0.00243375
1,4-dihydroxy-2-naphthoate biosynthesis I	-1.41728	-1.14284	-2.04015	-0.898309	2.38176	-0.329244	0.333942	0.000191152	0.00209102	0.000326508	0.00315527
superpathway of phylloquinol biosynthesis	-1.22416	-0.95372	-1.85364	-0.905005	2.40155	-0.325777	0.342666	0.000183224	0.00202284	0.000330958	0.00318516
superpathway of menaquinol-12 biosynthesis	0.0815388	0.339407	-0.521259	-0.861057	2.20413	-0.319922	0.335633	0.00028596	0.0027956	0.000235782	0.00252384
superpathway of demethylmenaquinol-8 biosynthesis	-0.283649	-0.0235155	-0.888989	-0.881043	2.25095	-0.318906	0.334956	0.000254742	0.00259486	0.000269809	0.00274986
superpathway of menaquinol-11 biosynthesis	0.0791617	0.339529	-0.517894	-0.850746	2.20379	-0.318729	0.336782	0.000242142	0.0024861	0.000236896	0.00252843
L-valine degradation I	-9.70783	-5.99807	-10.8512	-2.38591	7.90595	-0.315549	0.380402	0.0103193	0.0333339	0.0150963	0.0522309
superpathway of menaquinol-7 biosynthesis	0.258609	0.512174	-0.326136	-0.844213	2.17131	-0.314363	0.33313	0.000266003	0.00269913	0.000215382	0.00240928
superpathway of menaquinol-13 biosynthesis	0.0811177	0.340324	-0.517326	-0.845619	2.1993	-0.313452	0.341246	0.000255086	0.00262394	0.000232502	0.00252269
2-methylcitrate cycle II	-3.63451	-3.28549	-4.3007	-1.17845	3.22746	-0.292033	0.322849	1.12483e-05	0.000308227	0.000103903	0.00140428
superpathway of (Kdo)2-lipid A biosynthesis	-1.28004	-0.464194	-2.08053	-1.69205	4.78335	-0.282413	0.312234	0.000269505	0.0027125	3.18216e-05	0.000545843
Kdo transfer to lipid IVA III (Chlamydia)	3.46091	3.56526	3.3274	-0.252794	0.864591	-0.270094	0.374721	0.00445828	0.0246306	0.00718297	0.0379331
ppGpp biosynthesis	-2.10062	-1.66682	-3.07756	-1.19989	3.64952	-0.264024	0.355447	8.69277e-05	0.00122083	0.00110669	0.00910084
superpathway of menaquinol-6 biosynthesis I	-1.04961	-0.527855	-1.81395	-0.862506	2.48468	-0.261034	0.357476	0.00820744	0.0339745	0.0022029	0.0158969
superpathway of fatty acid biosynthesis initiation (E. coli)	3.57732	3.67505	3.37909	-0.292993	1.03344	-0.257229	0.383929	0.00882297	0.0378348	0.0116593	0.0528862
superpathway of demethylmenaquinol-9 biosynthesis	-1.61304	-1.08454	-2.39203	-0.839044	2.54377	-0.254516	0.363563	0.00908661	0.0352664	0.00237007	0.0167643
superpathway of UDP-glucose-derived O-antigen building blocks biosynthesis	2.20503	2.29159	2.00603	-0.300591	1.03381	-0.254244	0.37642	0.00341878	0.0210898	0.00579288	0.0328593
ADP-L-glycero-&beta;-D-manno-heptose biosynthesis	1.1589	1.22566	1.04573	-0.217935	0.799429	-0.253954	0.395495	0.0196754	0.0578137	0.0159385	0.0619982
CMP-legionaminate biosynthesis I	0.216528	0.389512	-0.138702	-0.467956	1.71876	-0.250907	0.386082	0.0473993	0.0974659	0.0102775	0.0487629
superpathway of demethylmenaquinol-6 biosynthesis I	-1.61852	-1.08033	-2.39006	-0.830044	2.5239	-0.249499	0.363028	0.00794687	0.0334913	0.0024349	0.0171325
stearate biosynthesis II (bacteria and plants)	3.77833	3.87327	3.58485	-0.287809	1.04124	-0.248519	0.387378	0.010883	0.042447	0.0139627	0.0579648
superpathway of demethylmenaquinol-6 biosynthesis II	-2.73324	-2.32619	-3.42208	-1.42339	5.3313	-0.247575	0.34226	5.52651e-05	0.000867971	0.000521664	0.00466412
superpathway of menaquinol-9 biosynthesis	-1.03829	-0.530219	-1.82913	-0.794886	2.4506	-0.244204	0.363765	0.0108116	0.0379681	0.00226092	0.0162649
(5Z)-dodec-5-enoate biosynthesis	3.74582	3.84011	3.56824	-0.2685	1.01056	-0.241654	0.392451	0.0107423	0.042121	0.0138588	0.0578444
superpathway of menaquinol-10 biosynthesis	-1.04518	-0.528857	-1.82975	-0.802828	2.44034	-0.241176	0.362013	0.00897172	0.0353337	0.00221908	0.01606
photorespiration	-0.817032	-0.456853	-1.81833	-1.32467	3.80617	-0.239862	0.321769	0.00018871	0.00202927	8.09475e-05	0.00117152
superpathway of glycol metabolism and degradation	-2.19124	-2.00394	-2.63526	-0.553786	1.8568	-0.236556	0.375735	0.00233377	0.0155841	0.00560123	0.032301
palmitoleate biosynthesis I (from (5Z)-dodec-5-enoate)	3.76748	3.86267	3.5881	-0.264404	1.02763	-0.235175	0.392451	0.011787	0.0442107	0.0150733	0.0604097
oleate biosynthesis IV (anaerobic)	3.88917	3.98069	3.72969	-0.253255	1.00701	-0.229593	0.400081	0.0153805	0.0511821	0.0196931	0.0694692
hexitol fermentation to lactate, formate, ethanol and acetate	1.04238	1.13588	0.869992	-0.416725	1.73828	-0.22789	0.400771	0.0207446	0.0608091	0.0261664	0.0834607
lipid IVA biosynthesis	3.61663	3.70724	3.48752	-0.214419	0.866546	-0.225536	0.392372	0.0138	0.0481555	0.0177069	0.0654331
mycolate biosynthesis	3.89394	3.98711	3.7466	-0.241611	1.00607	-0.219155	0.396226	0.0149847	0.0505364	0.019504	0.0692673
CMP-3-deoxy-D-manno-octulosonate biosynthesis I	3.50948	3.59499	3.39821	-0.199359	0.848534	-0.218664	0.395415	0.0150109	0.0501463	0.0212416	0.0723289
superpathway of sulfur oxidation (Acidianus ambivalens)	0.737067	0.838701	0.474957	-0.348843	1.43366	-0.218065	0.397444	0.0226234	0.0635984	0.0155302	0.0612693
protein N-glycosylation (bacterial)	-4.78698	-4.37795	-5.51758	-1.50351	6.76852	-0.212301	0.384943	0.0122614	0.040254	0.0107256	0.0482008
pyridoxal 5'-phosphate biosynthesis I	2.15421	2.2164	2.02641	-0.235301	1.07353	-0.206952	0.401989	0.00708014	0.0331165	0.0257698	0.0818923
8-amino-7-oxononanoate biosynthesis I	3.05536	3.12496	2.89752	-0.217515	0.992125	-0.201917	0.411442	0.0226382	0.0630066	0.0383098	0.104666
toluene degradation II (aerobic) (via 4-methylcatechol)	-3.06149	-2.40907	-4.18953	-1.54278	8.6388	-0.197999	0.365463	0.0177577	0.0506433	0.00255006	0.0171197
superpathway of pyridoxal 5'-phosphate biosynthesis and salvage	2.57229	2.63067	2.466	-0.221074	1.011	-0.196552	0.403206	0.00715711	0.033281	0.0277207	0.0852704
palmitate biosynthesis II (bacteria and plants)	4.05853	4.1146	3.90486	-0.216559	1.0038	-0.195413	0.405356	0.0273071	0.0700207	0.0381051	0.103923
toluene degradation I (aerobic) (via o-cresol)	-3.05555	-2.41289	-4.19108	-1.55576	8.58239	-0.191919	0.361534	0.0191681	0.0526979	0.00256883	0.0170655
superpathway of taurine degradation	-5.12592	-4.47759	-6.08332	-1.1846	6.33925	-0.182415	0.38332	0.0611372	0.109892	0.0121866	0.0518829
glucose and glucose-1-phosphate degradation	-2.80565	-2.64676	-3.36495	-0.796225	3.5135	-0.176876	0.397321	0.0450396	0.092299	0.019072	0.0692598
heme biosynthesis I (aerobic)	1.78279	1.84387	1.69545	-0.177732	0.971165	-0.170943	0.41944	0.0684578	0.122219	0.077624	0.159748
CMP-pseudaminate biosynthesis	-9.7756	-8.35709	-10.4702	-1.23873	6.88904	-0.170882	0.416717	0.142814	0.198555	0.101987	0.179461
L-glutamate degradation VIII (to propanoate)	-4.54319	-3.87845	-8.21317	-1.39579	8.33002	-0.169214	0.392575	0.0352054	0.0752054	0.0229526	0.0740322
biotin biosynthesis I	3.02047	3.07644	2.89345	-0.159742	0.921599	-0.167697	0.420775	0.0586888	0.110775	0.0952187	0.180699
anhydromuropeptides recycling	4.05695	4.13046	3.9681	-0.177342	0.900214	-0.158618	0.416515	0.0181985	0.0559843	0.064811	0.142486
superpathway of heme biosynthesis from glycine	1.2975	1.33166	1.22232	-0.309729	1.57609	-0.150921	0.415179	0.00436897	0.0242093	0.0694478	0.150807
sucrose degradation IV (sucrose phosphorylase)	2.09741	2.16307	1.86719	-0.25088	1.42692	-0.15054	0.431325	0.275751	0.345989	0.113549	0.201328
tRNA processing	0.877404	0.919409	0.80293	-0.170029	1.11514	-0.143733	0.441672	0.0344717	0.0801167	0.143763	0.233969
L-histidine degradation I	3.30684	3.36494	3.21188	-0.13789	0.863734	-0.137053	0.431615	0.22607	0.294285	0.120559	0.208917
catechol degradation I (meta-cleavage pathway)	-5.61194	-5.26229	-6.47671	-0.823288	6.51534	-0.128422	0.430716	0.107585	0.163329	0.12918	0.216126
sulfate reduction I (assimilatory)	2.36037	2.38607	2.30618	-0.105923	0.884438	-0.115386	0.448052	0.134653	0.196189	0.203884	0.295456
superpathay of heme biosynthesis from glutamate	2.47896	2.49767	2.43637	-0.0889357	0.830537	-0.101206	0.45556	0.277689	0.347947	0.330702	0.41506
incomplete reductive TCA cycle	4.49664	4.53471	4.42911	-0.0805284	0.778048	-0.0973717	0.457183	0.415255	0.485821	0.326152	0.410972
superpathway of sulfate assimilation and cysteine biosynthesis	3.22731	3.25572	3.18228	-0.086333	0.838277	-0.095536	0.458604	0.266588	0.336616	0.327639	0.412573
TCA cycle VI (obligate autotrophs)	3.89082	3.90656	3.8684	-0.079934	0.784656	-0.0926856	0.454748	0.455883	0.523792	0.404795	0.481939
L-lysine biosynthesis II	2.78334	2.83969	2.68017	-0.132986	1.35938	-0.0869441	0.459728	0.445546	0.514896	0.33296	0.415749
superpathway of GDP-mannose-derived O-antigen building blocks biosynthesis	4.12798	4.16214	4.03472	-0.0694321	0.79505	-0.0845074	0.462459	0.553623	0.613893	0.437776	0.511931
L-arginine biosynthesis III (via N-acetyl-L-citrulline)	3.55146	3.56997	3.52329	-0.0713604	0.782301	-0.0823639	0.463177	0.403835	0.475285	0.392105	0.4708
nitrate reduction VI (assimilatory)	0.748681	0.92643	0.583852	-0.132882	1.54684	-0.0791992	0.462771	0.84317	0.866969	0.452151	0.524593
superpathway of glyoxylate bypass and TCA	-1.73112	-1.71484	-1.74887	-0.29172	2.4161	-0.0758531	0.452019	0.0838715	0.139051	0.24828	0.338642
superpathway of glycolysis, pyruvate dehydrogenase, TCA, and glyoxylate bypass	-0.768789	-0.750074	-0.781234	-0.261382	2.32016	-0.0719869	0.451299	0.0789601	0.134118	0.248934	0.339485
L-leucine degradation I	1.2632	1.26457	1.25963	-0.133518	1.41827	-0.0706342	0.458308	0.0351284	0.0815289	0.364641	0.444559
superpathway of heme biosynthesis from uroporphyrinogen-III	1.09649	1.10043	1.09316	-0.0848812	1.24439	-0.0665179	0.470075	0.324085	0.395421	0.502226	0.571262
superpathway of sulfolactate degradation	-2.35075	-2.26883	-2.57744	-0.293215	2.95554	-0.0662823	0.452719	0.0780761	0.131707	0.313917	0.397903
chondroitin sulfate degradation I (bacterial)	-1.83134	-1.70285	-2.09902	-0.187061	1.9827	-0.0610042	0.459525	0.723036	0.763461	0.338358	0.420531
6-hydroxymethyl-dihydropterin diphosphate biosynthesis III (Chlamydia)	4.21322	4.22755	4.17208	-0.0531073	0.814591	-0.0609616	0.473118	0.739254	0.781029	0.556904	0.62184
superpathway of tetrahydrofolate biosynthesis	4.20365	4.22892	4.16041	-0.050367	0.786417	-0.0580131	0.470982	0.756417	0.793741	0.605697	0.664261
1,4-dihydroxy-6-naphthoate biosynthesis II	-0.528463	-0.524494	-0.531463	-0.114288	1.6099	-0.0580079	0.472307	0.109686	0.16924	0.464072	0.535418
L-tyrosine degradation I	-0.218703	-0.233721	-0.197079	-0.173077	2.04881	-0.0562582	0.453642	0.0113526	0.0438033	0.302093	0.388123
glyoxylate cycle	-1.6006	-1.57126	-1.68929	-0.116468	1.87179	-0.0517946	0.47393	0.414568	0.48474	0.618997	0.675481
preQ0 biosynthesis	3.78187	3.78079	3.78397	-0.049333	0.867248	-0.0516583	0.47677	0.732252	0.775923	0.61316	0.670595
TCA cycle I (prokaryotic)	4.07251	4.09593	4.05517	-0.0369833	0.713303	-0.0460984	0.47677	0.728917	0.772608	0.61635	0.673528
superpathway of menaquinol-8 biosynthesis II	0.866498	0.87152	0.860495	-0.0770245	1.52961	-0.0447138	0.478799	0.147515	0.209743	0.617907	0.675053
1,4-dihydroxy-6-naphthoate biosynthesis I	-0.926771	-0.861624	-1.14883	-0.138524	1.96182	-0.0446718	0.469669	0.0245042	0.0667755	0.44745	0.519732
pyruvate fermentation to propanoate I	3.78776	3.82621	3.74353	-0.0418052	0.840355	-0.0436125	0.479408	0.552818	0.61302	0.585862	0.64741
TCA cycle V (2-oxoglutarate:ferredoxin oxidoreductase)	4.32748	4.35832	4.28285	-0.0348511	0.750143	-0.0435762	0.480422	0.783048	0.81411	0.625917	0.681501
superpathway of thiamin diphosphate biosynthesis I	3.95436	3.96395	3.93588	-0.0376569	0.81751	-0.0422916	0.481639	0.775279	0.807921	0.672426	0.720286
formaldehyde assimilation I (serine pathway)	-7.61702	-7.57108	-7.64298	-0.284587	7.65553	-0.0366628	0.47707	0.714454	0.753993	0.631979	0.682499
fatty acid elongation -- saturated	4.4911	4.53068	4.4265	-0.0314733	0.808372	-0.0364447	0.483871	0.719322	0.766419	0.719299	0.761087
aerobic respiration I (cytochrome c)	3.52032	3.47632	3.56874	-0.0412212	1.56432	-0.0288669	0.487419	0.523158	0.586139	0.773723	0.808698
6-hydroxymethyl-dihydropterin diphosphate biosynthesis I	4.23779	4.24266	4.22738	-0.0234938	0.814448	-0.0249944	0.488636	0.926454	0.938394	0.840424	0.865409
superpathway of L-methionine biosynthesis (by sulfhydrylation)	2.3847	2.37217	2.39996	-0.0354413	1.24361	-0.0249385	0.487419	0.34335	0.414799	0.713331	0.756753
superpathway of histidine, purine, and pyrimidine biosynthesis	3.57047	3.55209	3.60128	-0.0233966	0.850824	-0.024836	0.489349	0.472501	0.539625	0.796859	0.828001
heme biosynthesis II (anaerobic)	2.24232	2.26362	2.19447	-0.0272461	1.03867	-0.0230701	0.486607	0.816773	0.843677	0.716988	0.759774
queuosine biosynthesis	4.01687	4.00091	4.03978	-0.0206939	0.795531	-0.0230256	0.489146	0.881116	0.898113	0.878743	0.897248
3-phenylpropanoate degradation	-5.28938	-5.19301	-5.48858	-0.102838	5.69016	-0.0172373	0.489755	0.686294	0.728418	0.803051	0.832987
colanic acid building blocks biosynthesis	3.99819	4.02337	3.97422	-0.0130436	0.828618	-0.0148839	0.494827	0.922845	0.93584	0.911545	0.925705
superpathway of tetrahydrofolate biosynthesis and salvage	4.41755	4.42494	4.4036	-0.0116486	0.789755	-0.0126631	0.493609	0.850645	0.877932	0.913679	0.927856
TCA cycle IV (2-oxoglutarate decarboxylase)	-1.44132	-1.44132	-1.44097	-0.0522423	6.8501	-0.00711813	0.49513	0.763098	0.797559	0.926101	0.937878
flavin biosynthesis I (bacteria and plants)	4.41131	4.42578	4.37702	-0.0059729	0.828556	-0.00701886	0.497261	0.87346	0.895349	0.915062	0.928538
adenosine nucleotides degradation IV	-10.6632	-10.657	-10.6689	-0.0183014	5.73562	-0.00290629	0.498681	0.643053	0.687156	0.677784	0.722908
myo-, chiro- and scillo-inositol degradation	0.762155	0.796751	0.662155	0.00419179	1.56824	0.00288152	0.498782	0.549336	0.608986	0.932886	0.94442
2-methylcitrate cycle I	-4.63685	-4.5836	-4.74769	0.0684589	5.01276	0.0125282	0.491071	0.784181	0.816278	0.868335	0.890179
L-arabinose degradation IV	-12.1447	-12.1983	-12.0668	0.0665401	4.52251	0.0129442	0.49158	0.532237	0.583677	0.510718	0.569671
nitrate reduction I (denitrification)	-12.0818	-12.1585	-11.9963	0.100698	4.49711	0.0186927	0.489146	0.524208	0.57586	0.546953	0.601874
superpathway of 2,3-butanediol biosynthesis	-0.619288	-0.666382	-0.559414	0.0701126	2.14297	0.019238	0.485998	0.112614	0.171994	0.664743	0.715537
superpathway of thiamin diphosphate biosynthesis II	3.46878	3.4661	3.47248	0.0160859	0.798945	0.0216449	0.490666	0.50502	0.568526	0.778655	0.814256
sucrose degradation III (sucrose invertase)	3.85767	3.82977	3.9019	0.0277392	1.09751	0.0221528	0.488943	0.479407	0.547621	0.782811	0.817528
mannan degradation	2.75383	2.75718	2.74805	0.026065	1.01159	0.0235985	0.49016	0.430848	0.501299	0.817148	0.846555
protocatechuate degradation I (meta-cleavage pathway)	-12.1425	-12.2078	-12.0314	0.172796	4.48199	0.033495	0.483668	0.505774	0.5555	0.484318	0.544285
D-glucarate degradation I	-0.298543	-0.276278	-0.351763	0.0443787	1.01672	0.03535	0.482045	0.86237	0.883879	0.661927	0.712136
ectoine biosynthesis	-12.1153	-12.1851	-12.024	0.173131	4.51468	0.0356627	0.483871	0.519613	0.567307	0.500782	0.558805
NAD biosynthesis II (from tryptophan)	-12.0658	-12.1901	-11.9486	0.179968	4.4353	0.0361657	0.479302	0.491631	0.543356	0.489558	0.547259
chlorophyllide a biosynthesis II (anaerobic)	-12.0851	-12.2048	-11.9406	0.208087	4.37355	0.0384659	0.478896	0.459198	0.512463	0.458909	0.520507
cob(II)yrinate a,c-diamide biosynthesis II (late cobalt incorporation)	-11.9076	-11.9952	-11.7837	0.266461	5.47963	0.0433527	0.476867	0.529177	0.579236	0.509768	0.569171
lactose and galactose degradation I	-0.881891	-0.914829	-0.830004	0.130234	1.98989	0.0436401	0.470576	0.361393	0.432501	0.567833	0.628378
chlorophyllide a biosynthesis I (aerobic, light-dependent)	-12.1296	-12.2139	-12.0142	0.229368	4.43255	0.0457258	0.47677	0.507998	0.557814	0.498774	0.555592
L-tryptophan degradation to 2-amino-3-carboxymuconate semialdehyde	-12.1004	-12.1993	-11.9791	0.229018	4.39841	0.0457563	0.478596	0.441691	0.493797	0.425936	0.489765
adenosylcobalamin biosynthesis II (late cobalt incorporation)	-11.8763	-11.9905	-11.7137	0.301579	5.56438	0.0482175	0.470982	0.484168	0.537214	0.475979	0.537012
chlorophyllide a biosynthesis III (aerobic, light independent)	-12.1134	-12.2138	-11.9987	0.235244	4.36679	0.0508008	0.474229	0.492226	0.541169	0.459428	0.519998
ketogluconate metabolism	-12.1354	-12.2534	-12.0033	0.265927	4.52969	0.0511063	0.473011	0.495936	0.547009	0.459794	0.522405
glucose degradation (oxidative)	-11.9009	-12.0383	-11.7347	0.319502	5.20377	0.052237	0.470373	0.490603	0.541367	0.50677	0.564674
isopropanol biosynthesis	-2.19674	-2.15179	-2.23492	0.132375	2.32698	0.052296	0.475553	0.515049	0.578508	0.712188	0.756968
D-galacturonate degradation I	3.42588	3.429	3.41153	0.0473368	0.84612	0.0527292	0.477679	0.285319	0.352646	0.60434	0.660985
superpathway of (R,R)-butanediol biosynthesis	-1.13672	-1.12791	-1.14371	0.126205	1.6523	0.0552781	0.468953	0.866747	0.88854	0.444555	0.515286
mevalonate pathway I	1.45624	1.41038	1.62507	0.167587	2.13369	0.0637321	0.469061	0.680613	0.728681	0.505285	0.571345
superpathway of chorismate metabolism	-2.26438	-2.53297	-2.07963	0.57913	9.42753	0.0644678	0.443588	0.160824	0.22166	0.228633	0.317054
superpathway of geranylgeranyldiphosphate biosynthesis I (via mevalonate)	1.91524	1.86679	2.06286	0.177141	2.03856	0.0655464	0.468655	0.656201	0.707983	0.505529	0.571609
toluene degradation IV (aerobic) (via catechol)	-12.1654	-12.3145	-11.9694	0.33901	4.43077	0.0673022	0.465206	0.465831	0.51446	0.466669	0.523948
aerobactin biosynthesis	-12.1659	-12.306	-12.0011	0.35322	4.44678	0.0742092	0.464692	0.433126	0.482716	0.418722	0.479697
cob(II)yrinate a,c-diamide biosynthesis I (early cobalt insertion)	1.07223	1.01133	1.13965	0.124846	1.5451	0.0748128	0.465909	0.567986	0.624915	0.40757	0.480999
fatty acid &beta;-oxidation I	1.29189	1.23874	1.4234	0.104841	1.26852	0.0748887	0.462974	0.532486	0.594124	0.413096	0.48566
urate biosynthesis/inosine 5'-phosphate degradation	4.81414	4.80463	4.83726	0.0625904	0.797795	0.075811	0.466829	0.373297	0.443356	0.441969	0.51072
teichoic acid (poly-glycerol) biosynthesis	1.90833	1.86433	1.97076	0.105102	1.21043	0.0777344	0.460633	0.32534	0.396108	0.380817	0.456185
glutaryl-CoA degradation	1.25099	1.20964	1.30105	0.0868055	1.06408	0.0780374	0.462974	0.5485	0.607086	0.441259	0.511602
GDP-D-glycero-&alpha;-D-manno-heptose biosynthesis	0.956319	0.912313	1.00196	0.0900334	0.949186	0.0800874	0.459119	0.222766	0.287367	0.343491	0.42237
nicotinate degradation I	-12.1695	-12.3477	-11.9471	0.429607	4.48217	0.0812542	0.459525	0.427562	0.478615	0.408911	0.472812
octane oxidation	-0.25576	-0.312232	-0.155353	0.170065	1.79131	0.0843319	0.458714	0.214493	0.279404	0.30125	0.384716
L-rhamnose degradation I	1.94463	1.90274	1.99121	0.0823969	0.928795	0.0857652	0.46338	0.206124	0.269801	0.437268	0.507059
GDP-mannose biosynthesis	4.6337	4.62118	4.65617	0.0768027	0.831414	0.0862402	0.460337	0.257931	0.323841	0.362015	0.438647
polyisoprenoid biosynthesis (E. coli)	4.44085	4.43263	4.45096	0.0751713	0.817003	0.088065	0.463271	0.357898	0.428995	0.410587	0.482442
purine ribonucleosides degradation	3.8156	3.78894	3.86943	0.0984491	0.943703	0.0913327	0.456575	0.156875	0.219141	0.339585	0.41847
pyruvate fermentation to butanoate	1.94894	1.89809	2.00926	0.0965496	0.967706	0.0922	0.455763	0.507691	0.572155	0.362364	0.439457
tetrapyrrole biosynthesis II (from glycine)	3.15347	3.12186	3.21761	0.0786407	0.770442	0.0929115	0.458511	0.21305	0.276632	0.370589	0.445762
superpathway of pyrimidine deoxyribonucleotides de novo biosynthesis	3.27491	3.22802	3.35719	0.0872365	0.88151	0.0956728	0.460227	0.374203	0.444871	0.345484	0.42437
flavin biosynthesis II (archaea)	-5.00536	-5.1257	-4.65666	0.873711	8.9839	0.0965517	0.450396	0.425723	0.488491	0.255373	0.342888
superpathway of Clostridium acetobutylicum acidogenic fermentation	2.26124	2.20694	2.31171	0.0957273	0.934381	0.0991279	0.453642	0.477765	0.545184	0.340348	0.419503
heterolactic fermentation	2.95405	2.92249	3.02536	0.140847	1.2748	0.100395	0.456372	0.253661	0.320156	0.328633	0.40928
superpathway of guanosine nucleotides de novo biosynthesis I	4.20035	4.18749	4.21178	0.0891655	0.787009	0.101828	0.450598	0.211693	0.275107	0.287293	0.370148
superpathway of hexitol degradation (bacteria)	1.41668	1.36094	1.49381	0.130269	1.12975	0.102266	0.448052	0.163057	0.225922	0.21579	0.305567
myo-inositol degradation I	-0.967591	-0.969552	-0.963846	0.196591	1.59527	0.10269	0.452222	0.141581	0.203119	0.265131	0.351708
superpathway of guanosine nucleotides de novo biosynthesis II	4.28746	4.27574	4.2974	0.0907792	0.808666	0.1034	0.448773	0.190451	0.253859	0.266816	0.35127
superpathway of glucose and xylose degradation	3.60078	3.55865	3.65836	0.0952227	0.827915	0.106887	0.44999	0.181554	0.244997	0.245501	0.331943
aspartate superpathway	3.53267	3.51084	3.57786	0.0982608	0.83846	0.1106	0.451207	0.132588	0.192564	0.312841	0.394097
superpathway of polyamine biosynthesis II	1.06746	1.03541	1.10417	0.130833	1.07964	0.113068	0.449067	0.0732274	0.128255	0.206022	0.296449
archaetidylserine and archaetidylethanolamine biosynthesis	-6.15327	-6.49736	-5.72018	0.867246	7.80444	0.11318	0.447443	0.381325	0.443968	0.239957	0.326192
methanogenesis from H2 and CO2	-6.01394	-6.31284	-5.69576	0.943457	8.07734	0.113255	0.44724	0.325062	0.388305	0.217364	0.305149
phospholipases	-11.8383	-12.0639	-11.5506	0.645184	5.12111	0.113328	0.43944	0.298913	0.355176	0.29414	0.364303
pyrimidine deoxyribonucleosides salvage	4.47542	4.44972	4.52782	0.106699	0.850888	0.113663	0.455873	0.249176	0.314967	0.304766	0.386593
superpathway of L-lysine, L-threonine and L-methionine biosynthesis I	3.71591	3.69838	3.74477	0.10492	0.805996	0.114144	0.449878	0.114279	0.174228	0.276848	0.360832
tetrahydromethanopterin biosynthesis	-5.88784	-6.14969	-5.35698	0.980548	8.16801	0.114468	0.443701	0.35223	0.415549	0.225849	0.313731
chitin derivatives degradation	-10.2007	-10.5901	-9.63235	0.894538	7.27697	0.115487	0.438831	0.200404	0.25822	0.183391	0.263058
formaldehyde oxidation I	0.568655	0.557723	0.63141	0.164537	1.2892	0.115875	0.452424	0.114952	0.174598	0.270037	0.355968
superpathway of pyrimidine ribonucleosides salvage	4.39175	4.38513	4.39621	0.0983857	0.811665	0.116259	0.448255	0.192876	0.256282	0.268895	0.353693
L-glutamate and L-glutamine biosynthesis	3.91755	3.88955	3.98046	0.135542	1.04099	0.117665	0.442979	0.112878	0.172724	0.257589	0.343643
isoprene biosynthesis II (engineered)	-4.27993	-4.65613	-3.55565	1.0245	7.7089	0.11905	0.430398	0.310521	0.376002	0.147057	0.235973
Calvin-Benson-Bassham cycle	5.02045	4.99119	5.04423	0.115956	0.857112	0.120659	0.447352	0.124182	0.18442	0.223295	0.311245
coenzyme B biosynthesis	-6.21899	-6.44355	-5.75312	1.05599	7.93843	0.12099	0.442686	0.338307	0.403004	0.228752	0.316325
superpathway of purine nucleotides de novo biosynthesis I	4.50646	4.49172	4.52219	0.106501	0.803865	0.121595	0.439326	0.140326	0.200459	0.184433	0.275255
chorismate biosynthesis II (archaea)	-5.2424	-5.61872	-4.74494	0.911379	7.44772	0.122327	0.410106	0.213971	0.273908	0.0621863	0.135171
pyrimidine deoxyribonucleotides de novo biosynthesis I	3.91051	3.89958	3.91859	0.106402	0.792093	0.122916	0.444196	0.159078	0.221295	0.222533	0.310649
factor 420 biosynthesis	-6.91139	-7.15598	-6.37585	1.02024	7.42419	0.122956	0.44582	0.291147	0.354728	0.223241	0.309733
formaldehyde assimilation II (RuMP Cycle)	1.08309	1.06754	1.14644	0.189302	1.34671	0.123264	0.448164	0.111559	0.171149	0.258839	0.345929
superpathway of pyrimidine deoxyribonucleoside salvage	4.0017	3.99949	4.00387	0.103579	0.799453	0.123691	0.442483	0.164233	0.226835	0.22478	0.312606
L-methionine biosynthesis I	2.59176	2.54892	2.71008	0.14243	1.0023	0.125087	0.45211	0.0935173	0.150706	0.269619	0.354582
superpathway of S-adenosyl-L-methionine biosynthesis	3.10253	3.0649	3.22633	0.136138	0.986411	0.127874	0.450396	0.0886154	0.145269	0.266617	0.352089
tetrapyrrole biosynthesis I (from glutamate)	3.35473	3.31541	3.4336	0.104533	0.775164	0.128959	0.439034	0.091132	0.147909	0.183578	0.274687
pentose phosphate pathway	3.3424	3.29817	3.41238	0.133412	0.957304	0.132322	0.443588	0.104377	0.163257	0.181479	0.273537
superpathway of pyrimidine ribonucleotides de novo biosynthesis	4.52523	4.50727	4.54186	0.111388	0.805996	0.132549	0.43944	0.121128	0.181428	0.170735	0.263256
gluconeogenesis I	4.74369	4.71068	4.78867	0.123134	0.84965	0.13296	0.441558	0.12786	0.187932	0.185476	0.275997
CDP-archaeol biosynthesis	-5.09887	-5.39838	-4.69369	0.993887	6.77984	0.133133	0.428369	0.252804	0.317747	0.108143	0.195225
NAD biosynthesis I (from aspartate)	4.43911	4.40033	4.51842	0.119175	0.834492	0.133143	0.445617	0.133018	0.192956	0.242909	0.32989
D-galactarate degradation I	-3.76243	-3.956	-3.51026	0.565939	3.08103	0.133444	0.4097	0.255034	0.318977	0.053559	0.129331
adenosylcobalamin salvage from cobinamide I	4.16058	4.12359	4.23718	0.149468	0.970985	0.134518	0.444399	0.0918049	0.148557	0.18644	0.277386
superpathway of D-glucarate and D-galactarate degradation	-3.75764	-3.95101	-3.49044	0.576449	3.04866	0.134671	0.413352	0.26368	0.327746	0.0509837	0.126203
pantothenate and coenzyme A biosynthesis I	4.4742	4.43099	4.53989	0.121475	0.848937	0.135773	0.440252	0.183924	0.247543	0.229137	0.316903
mevalonate pathway II (archaea)	-5.05601	-5.40699	-4.29209	1.08308	7.13519	0.135935	0.431615	0.232219	0.296002	0.120083	0.207194
inosine-5'-phosphate biosynthesis III	2.90655	2.81349	3.02305	0.154085	1.04966	0.136269	0.441153	0.188683	0.252557	0.218532	0.307569
superpathway of L-phenylalanine biosynthesis	3.19286	3.13841	3.3077	0.1349	0.922006	0.137288	0.438426	0.174182	0.23767	0.207622	0.297395
superpathway of purine nucleotides de novo biosynthesis II	4.52819	4.51203	4.54799	0.120075	0.810837	0.137467	0.434862	0.133352	0.193366	0.178084	0.269485
superpathway of L-tyrosine biosynthesis	3.17292	3.11818	3.29982	0.133272	0.916306	0.137626	0.44086	0.142458	0.203085	0.177381	0.269882
superpathway of hexuronide and hexuronate degradation	2.6943	2.66985	2.7395	0.137498	0.964819	0.138306	0.439732	0.0572834	0.109104	0.177962	0.269898
L-lysine biosynthesis III	5.01191	4.96824	5.07729	0.130626	0.871639	0.139404	0.439732	0.0808742	0.136669	0.158562	0.252548
superpathway of arginine and polyamine biosynthesis	3.04107	2.9974	3.15479	0.13906	0.926813	0.140848	0.438426	0.0706578	0.125308	0.144478	0.237801
superpathway of L-aspartate and L-asparagine biosynthesis	4.70228	4.64619	4.77266	0.137385	0.924784	0.1412	0.447352	0.126247	0.186343	0.197694	0.287554
archaetidylinositol biosynthesis	-5.4355	-5.77757	-4.84236	1.01523	6.63417	0.141499	0.430513	0.253944	0.317634	0.112785	0.199313
superpathway of L-methionine biosynthesis (transsulfuration)	3.47174	3.42424	3.61839	0.138984	0.957482	0.141607	0.445414	0.0720622	0.12683	0.243998	0.331851
pyrimidine deoxyribonucleotide phosphorylation	3.83216	3.8215	3.84187	0.128628	0.806918	0.142837	0.434977	0.0991469	0.157221	0.150882	0.243891
thiazole biosynthesis I (E. coli)	3.8387	3.77091	3.91964	0.143425	0.954859	0.143026	0.442483	0.0856917	0.141969	0.173309	0.266343
guanosine deoxyribonucleotides de novo biosynthesis II	5.0139	4.96493	5.07379	0.140192	0.891662	0.143249	0.439123	0.0803952	0.136222	0.18194	0.27348
acetyl-CoA fermentation to butanoate II	3.25646	3.25555	3.26043	0.160468	1.0856	0.143277	0.442686	0.0909365	0.147937	0.23947	0.32688
adenosylcobalamin salvage from cobinamide II	4.11943	4.08127	4.20002	0.157771	0.985212	0.145498	0.43892	0.0795841	0.135357	0.171269	0.264446
adenosine deoxyribonucleotides de novo biosynthesis II	5.0147	4.96476	5.0729	0.144035	0.892222	0.145674	0.43944	0.0804614	0.136208	0.183002	0.274154
guanosine nucleotides degradation III	3.57979	3.54712	3.70561	0.144401	0.913033	0.146762	0.440657	0.115776	0.175904	0.181953	0.273395
phosphopantothenate biosynthesis I	4.32327	4.27236	4.40709	0.131923	0.839007	0.147335	0.436397	0.12014	0.180303	0.149228	0.242936
adenosylcobalamin biosynthesis from cobyrinate a,c-diamide I	4.10653	4.06584	4.18892	0.163906	0.981202	0.148895	0.441672	0.0736181	0.128629	0.160286	0.254435
adenine and adenosine salvage III	4.9366	4.89959	4.98163	0.139979	0.888528	0.149364	0.434368	0.09092	0.14755	0.160727	0.254616
L-lysine biosynthesis VI	4.92232	4.87853	4.97739	0.143476	0.874186	0.150819	0.434571	0.0836702	0.139758	0.165551	0.259135
superpathway of purine deoxyribonucleosides degradation	3.75807	3.70804	3.83497	0.161546	0.989914	0.150979	0.438312	0.0523506	0.103404	0.143856	0.236596
thiamin salvage II	4.21961	4.16355	4.27561	0.146601	0.904284	0.151557	0.432745	0.0666675	0.120755	0.130463	0.220641
S-adenosyl-L-methionine cycle I	4.36421	4.29846	4.46703	0.155586	1.00415	0.151898	0.434862	0.103501	0.162279	0.182275	0.273912
polymyxin resistance	-5.25592	-5.80941	-4.67195	0.994035	5.77363	0.15254	0.410106	0.138176	0.196577	0.0434441	0.113971
methylgallate degradation	-11.4479	-11.8057	-11.0071	0.957351	5.57931	0.153446	0.424427	0.126537	0.174877	0.147227	0.215118
norspermidine biosynthesis	-11.5767	-11.899	-11.1339	0.899391	5.59371	0.154159	0.425731	0.159344	0.209348	0.157701	0.224073
coenzyme A biosynthesis I	4.83311	4.78299	4.88916	0.144359	0.895618	0.15511	0.431412	0.0734927	0.128416	0.124808	0.213677
adenosine nucleotides degradation II	3.44554	3.42154	3.61203	0.155427	0.920853	0.155269	0.437817	0.109376	0.169069	0.159858	0.254125
phosphopantothenate biosynthesis III	-5.29047	-5.65567	-4.53422	1.13607	7.0777	0.155315	0.425325	0.227623	0.29079	0.117233	0.204209
reductive TCA cycle I	2.85837	2.81144	2.96165	0.157735	0.891741	0.156042	0.423295	0.151369	0.213019	0.0893947	0.171334
protocatechuate degradation II (ortho-cleavage pathway)	-5.79048	-6.9018	-4.62598	1.16653	7.72867	0.157335	0.403206	0.146975	0.204737	0.0358891	0.0968638
Bifidobacterium shunt	3.5816	3.53817	3.72811	0.240379	1.35833	0.157469	0.436688	0.198402	0.26224	0.186816	0.278742
superpathway of pyrimidine deoxyribonucleosides degradation	3.76921	3.70716	3.86398	0.171045	0.991498	0.160394	0.428484	0.0444405	0.0933027	0.108479	0.193107
7-(3-amino-3-carboxypropyl)-wyosine biosynthesis	-5.84819	-6.23479	-5.09651	1.18034	6.62844	0.161033	0.422195	0.179446	0.24137	0.106416	0.192095
inosine-5'-phosphate biosynthesis I	4.95594	4.90885	5.02537	0.154935	0.862364	0.161352	0.431006	0.0719585	0.126757	0.129332	0.219062
catechol degradation III (ortho-cleavage pathway)	-11.4775	-11.8486	-10.9582	1.028	5.56426	0.161859	0.41457	0.113646	0.161999	0.119698	0.184374
superpathway of glycolysis and Entner-Doudoroff	3.02659	2.97536	3.11565	0.164821	0.96182	0.161997	0.431615	0.0650493	0.118856	0.106901	0.191518
superpathway of geranylgeranyl diphosphate biosynthesis II (via MEP)	4.83886	4.79282	4.90259	0.151513	0.861665	0.162099	0.429093	0.0567266	0.108302	0.118803	0.205864
toluene degradation III (aerobic) (via p-cresol)	-11.6798	-11.9895	-11.237	0.971862	5.40447	0.162181	0.417005	0.123407	0.172799	0.13667	0.203607
gallate degradation I	-11.5015	-11.8289	-11.002	1.00075	5.52822	0.162314	0.422281	0.115677	0.163735	0.131168	0.197602
superpathway of L-serine and glycine biosynthesis I	4.92799	4.87565	5.01575	0.157434	0.86647	0.163852	0.426136	0.0572106	0.108798	0.10285	0.185563
catechol degradation to &beta;-ketoadipate	-11.4668	-11.8265	-10.9846	1.03791	5.5441	0.164861	0.416515	0.160197	0.206967	0.149802	0.213693
superpathway of pyrimidine deoxyribonucleotides de novo biosynthesis (E. coli)	4.1702	4.14706	4.20273	0.144747	0.818977	0.166685	0.421875	0.0585237	0.110384	0.0899402	0.17131
4-methylcatechol degradation (ortho cleavage)	-11.6462	-11.9807	-11.1695	0.995497	5.27045	0.170331	0.417614	0.137598	0.184831	0.153738	0.215605
superpathway of adenosine nucleotides de novo biosynthesis I	5.11953	5.06328	5.1838	0.166223	0.91054	0.17162	0.426339	0.0428082	0.0912923	0.0896939	0.17078
mixed acid fermentation	3.98621	3.94805	4.07652	0.161686	0.905473	0.171898	0.42289	0.0689771	0.12341	0.102748	0.186148
guanosine ribonucleotides de novo biosynthesis	4.94465	4.88474	4.99567	0.16801	0.901609	0.172149	0.429499	0.0630311	0.11633	0.116039	0.202401
NAD salvage pathway I	4.4806	4.44157	4.55906	0.166608	0.882478	0.173156	0.422601	0.0525798	0.103713	0.107566	0.191739
peptidoglycan biosynthesis IV (Enterococcus faecium)	3.79939	3.7465	3.90744	0.25222	1.32416	0.173799	0.434774	0.0696391	0.124272	0.115907	0.202852
methylerythritol phosphate pathway I	4.86311	4.81631	4.94443	0.16031	0.855225	0.174036	0.423818	0.0397341	0.0874894	0.0913979	0.172727
pyrimidine deoxyribonucleotides de novo biosynthesis II	4.17583	4.14744	4.21262	0.154822	0.83574	0.174377	0.424021	0.0516566	0.102344	0.0809455	0.162173
4-aminobutanoate degradation V	1.01828	0.886546	1.23387	0.235997	1.17729	0.17573	0.418222	0.0339488	0.0808143	0.0754271	0.157593
glycolysis III (from glucose)	5.07012	5.00571	5.12239	0.161901	0.890809	0.176322	0.426339	0.0376268	0.0849364	0.0815379	0.162802
gallate degradation II	-11.413	-11.7786	-10.9025	1.08558	5.51282	0.17661	0.412541	0.112654	0.159522	0.129276	0.193998
arginine, ornithine and proline interconversion	1.58221	1.49729	1.69907	0.196345	1.00755	0.176775	0.41944	0.0330346	0.0798456	0.0792273	0.160824
chorismate biosynthesis from 3-dehydroquinate	4.89096	4.83466	4.97874	0.168347	0.856503	0.176996	0.418222	0.0317036	0.0785747	0.0685463	0.150213
superpathway of lipopolysaccharide biosynthesis	-5.02401	-6.00913	-3.96821	1.4298	7.76573	0.177572	0.403327	0.0527726	0.0994381	0.0388344	0.103285
taxadiene biosynthesis (engineered)	4.16122	4.12236	4.21551	0.170849	0.898099	0.177662	0.419643	0.0551505	0.106543	0.0781598	0.159713
methylerythritol phosphate pathway II	4.8623	4.81573	4.94629	0.163324	0.850082	0.179398	0.426339	0.0397475	0.0875319	0.091538	0.17288
UDP-N-acetylmuramoyl-pentapeptide biosynthesis II (lysine-containing)	4.95666	4.90028	5.02992	0.170275	0.887588	0.179905	0.424021	0.0352985	0.0822109	0.0712231	0.152941
galactose degradation I (Leloir pathway)	4.3777	4.32047	4.49763	0.200914	1.00445	0.181665	0.419963	0.0394928	0.0870461	0.0827058	0.163966
superpathway of L-tryptophan biosynthesis	-3.76423	-4.79763	-2.54051	1.63602	9.05144	0.182229	0.391154	0.0357892	0.0785617	0.019649	0.0692667
glycolysis I (from glucose 6-phosphate)	4.87288	4.79928	4.98456	0.181559	0.930314	0.182449	0.421789	0.0486184	0.0985658	0.0775445	0.158846
5-aminoimidazole ribonucleotide biosynthesis II	4.97601	4.93075	5.05987	0.172519	0.842629	0.183959	0.417935	0.0328728	0.0795254	0.0647148	0.14619
enterobactin biosynthesis	-4.08075	-5.30845	-3.37694	1.56913	8.22726	0.184016	0.391763	0.0511995	0.0979837	0.0235577	0.0773735
glycolysis II (from fructose 6-phosphate)	4.64769	4.57333	4.79844	0.190301	0.988547	0.184067	0.421063	0.0533476	0.104596	0.0824675	0.163863
starch degradation V	4.95279	4.89536	5.04642	0.174416	0.895731	0.184281	0.424833	0.0456035	0.0945574	0.0935128	0.175224
superpathway of adenosine nucleotides de novo biosynthesis II	5.08512	5.03014	5.14841	0.173563	0.879358	0.184569	0.422281	0.045167	0.0940288	0.0934535	0.174535
glycogen biosynthesis I (from ADP-D-Glucose)	4.92323	4.87246	5.00755	0.173828	0.883013	0.184827	0.421587	0.0283767	0.0743879	0.0675123	0.149187
superpathway of polyamine biosynthesis I	2.40948	2.34267	2.57024	0.19718	1.01492	0.185408	0.422484	0.0360276	0.0831797	0.0858328	0.167193
superpathway of 5-aminoimidazole ribonucleotide biosynthesis	4.97567	4.93087	5.05708	0.174044	0.843483	0.185575	0.4155	0.0330052	0.0796907	0.0650297	0.1466
peptidoglycan biosynthesis III (mycobacteria)	4.94412	4.88549	5.01573	0.182152	0.889119	0.188246	0.422078	0.0355585	0.0824759	0.071926	0.153414
N10-formyl-tetrahydrofolate biosynthesis	4.69259	4.64017	4.76644	0.179538	0.878599	0.188495	0.421992	0.0458381	0.0949621	0.0857165	0.166886
superpathway of L-threonine metabolism	-4.89758	-6.25468	-3.90491	1.49015	7.68678	0.189272	0.396307	0.0291029	0.0689127	0.0164036	0.062203
L-isoleucine biosynthesis IV	5.03513	4.99461	5.10005	0.175382	0.870115	0.19022	0.418543	0.0229323	0.0653174	0.0619913	0.143361
UDP-N-acetylmuramoyl-pentapeptide biosynthesis I (meso-diaminopimelate containing)	4.9882	4.92959	5.06034	0.179697	0.894641	0.190419	0.423007	0.0374081	0.0846652	0.0731715	0.154554
adenosine ribonucleotides de novo biosynthesis	5.1641	5.10346	5.23267	0.183252	0.883749	0.190628	0.414773	0.0325178	0.0791909	0.0645439	0.146729
homolactic fermentation	4.66703	4.59363	4.80386	0.192174	0.962215	0.191448	0.41834	0.0546268	0.105931	0.0895222	0.170615
5-aminoimidazole ribonucleotide biosynthesis I	4.97446	4.93318	5.05402	0.18022	0.8419	0.191922	0.420775	0.0436312	0.0921755	0.0823724	0.163349
gondoate biosynthesis (anaerobic)	5.16441	5.11858	5.25472	0.172503	0.851945	0.192284	0.415584	0.0433538	0.0919213	0.0808763	0.161971
superpathway of salicylate degradation	-11.5972	-11.9615	-11.1149	1.12053	5.40303	0.192735	0.402719	0.108662	0.154442	0.104814	0.162296
O-antigen building blocks biosynthesis (E. coli)	4.32446	4.27024	4.43441	0.202768	0.938188	0.193128	0.414773	0.0305898	0.0773313	0.0739407	0.155549
4-hydroxyphenylacetate degradation	-11.7649	-12.1258	-11.2697	1.04375	5.2007	0.19389	0.406453	0.0980331	0.13995	0.113592	0.172253
aromatic compounds degradation via &beta;-ketoadipate	-11.4707	-11.9049	-10.911	1.20962	5.62777	0.193891	0.404424	0.0957986	0.141821	0.0896087	0.153923
UMP biosynthesis	5.0869	5.01976	5.15125	0.192519	0.890562	0.194264	0.41692	0.0323989	0.0791681	0.0663125	0.14826
pyrimidine deoxyribonucleotides de novo biosynthesis III	3.56744	3.52775	3.6129	0.174699	0.85357	0.194721	0.410308	0.0191681	0.0589326	0.0531464	0.131466
pyruvate fermentation to acetate and lactate II	5.04696	4.97772	5.12212	0.193623	0.944577	0.197105	0.418746	0.0315411	0.0784119	0.0790685	0.160276
tRNA charging	4.9759	4.91863	5.0441	0.181908	0.889435	0.197602	0.422398	0.0328364	0.0795929	0.0657604	0.147929
pentose phosphate pathway (non-oxidative branch)	5.37332	5.31536	5.43008	0.197741	0.892544	0.197684	0.411526	0.021373	0.0631145	0.0525195	0.13123
UDP-N-acetyl-D-glucosamine biosynthesis I	4.26239	4.20887	4.39923	0.212197	0.979328	0.198656	0.420657	0.0246106	0.0678312	0.065021	0.146982
chorismate biosynthesis I	4.86845	4.81349	4.96667	0.182792	0.870851	0.198876	0.418746	0.024218	0.0671476	0.0560389	0.136074
dTDP-L-rhamnose biosynthesis I	4.71185	4.6435	4.7657	0.189562	0.853042	0.200151	0.407182	0.0169086	0.054694	0.0404998	0.112856
superpathway of L-threonine biosynthesis	5.01114	4.97031	5.09601	0.179433	0.849457	0.200865	0.413674	0.0285574	0.074654	0.0648392	0.146513
superpathway of aromatic amino acid biosynthesis	4.9209	4.86618	5.01618	0.179579	0.870176	0.201153	0.416802	0.0242851	0.0673265	0.0565548	0.136916
peptidoglycan biosynthesis I (meso-diaminopimelate containing)	4.97062	4.91308	5.04427	0.184557	0.894781	0.201715	0.414689	0.0379711	0.0853615	0.0738474	0.155126
L-isoleucine biosynthesis III	4.84073	4.79514	4.93494	0.188271	0.836699	0.20198	0.409211	0.0156089	0.0537558	0.0404458	0.112866
superpathway of L-isoleucine biosynthesis I	4.94528	4.90001	5.03462	0.186456	0.844107	0.202621	0.411323	0.0217188	0.0636465	0.0510355	0.128576
L-isoleucine biosynthesis I (from threonine)	4.98149	4.93447	5.06464	0.18568	0.867343	0.202726	0.414283	0.0162597	0.0541593	0.0436079	0.117221
L-tryptophan biosynthesis	4.35688	4.31832	4.44963	0.185162	0.82663	0.20368	0.413674	0.0258836	0.0699876	0.0455574	0.120319
superpathway of methylglyoxal degradation	-6.22326	-7.10896	-5.09326	1.44384	6.76518	0.203993	0.398539	0.0582143	0.105338	0.0274118	0.0834958
glycogen degradation I (bacterial)	4.85292	4.78313	4.95999	0.195632	0.887321	0.204938	0.414283	0.0226938	0.0649657	0.0519914	0.130439
superpathway of N-acetylneuraminate degradation	3.27958	3.23341	3.4188	0.204556	0.941275	0.205133	0.417123	0.0152474	0.0531663	0.0599686	0.140928
purine nucleobases degradation I (anaerobic)	2.68138	2.64171	2.85978	0.21396	0.94013	0.205184	0.406656	0.00738304	0.0333039	0.0439043	0.117781
L-histidine biosynthesis	4.53469	4.48838	4.62481	0.187896	0.859225	0.205296	0.411526	0.0165743	0.0544071	0.0457119	0.12059
UDP-2,3-diacetamido-2,3-dideoxy-&alpha;-D-mannuronate biosynthesis	-0.686319	-0.822163	-0.507616	0.295065	1.2876	0.205896	0.404747	0.0514883	0.10219	0.0311353	0.0945644
L-valine biosynthesis	4.98138	4.93482	5.06467	0.189632	0.849246	0.212359	0.407873	0.0162935	0.0542479	0.0438141	0.117574
cis-vaccenate biosynthesis	5.12038	5.07289	5.21525	0.190708	0.849028	0.21508	0.416717	0.0319038	0.0787981	0.0631507	0.144989
superpathway of L-alanine biosynthesis	2.30422	2.25524	2.52611	0.264823	1.12934	0.215138	0.40211	0.00640248	0.0307038	0.027189	0.0871771
TCA cycle VII (acetate-producers)	1.01724	0.922878	1.1983	0.270312	1.14228	0.216237	0.408685	0.0220804	0.0638376	0.0348636	0.10223
CDP-diacylglycerol biosynthesis I	5.04543	4.97411	5.12241	0.205551	0.901415	0.216494	0.412863	0.0163931	0.0542544	0.0415606	0.114489
L-isoleucine biosynthesis II	5.08298	5.03302	5.1713	0.204287	0.850837	0.216901	0.404139	0.0149996	0.053207	0.0416437	0.114673
superpathway of pyrimidine nucleobases salvage	5.25562	5.17409	5.33956	0.223247	0.917747	0.223258	0.405641	0.0163805	0.0542712	0.0369815	0.107345
CDP-diacylglycerol biosynthesis II	5.04517	4.97322	5.12174	0.206933	0.90521	0.223745	0.406979	0.0164371	0.0542337	0.0415663	0.114381
enterobacterial common antigen biosynthesis	-5.78947	-7.03204	-4.79834	1.69934	6.92475	0.224494	0.388517	0.0288575	0.0659813	0.0129011	0.0523481
purine nucleotides degradation II (aerobic)	3.60658	3.53306	3.74819	0.210054	0.880943	0.225404	0.413555	0.0216028	0.0634207	0.0489308	0.125505
pyrimidine deoxyribonucleotides biosynthesis from CTP	0.608419	0.510745	0.714189	0.407484	1.64402	0.227204	0.392575	0.00427158	0.0246047	0.0150338	0.0606247
3-phenylpropanoate and 3-(3-hydroxyphenyl)propanoate degradation	-5.68929	-7.03995	-4.92721	1.68688	7.00109	0.227405	0.392372	0.0319593	0.0704629	0.014845	0.0572276
superpathway of phospholipid biosynthesis I (bacteria)	4.89897	4.82061	4.98925	0.223313	0.917541	0.228917	0.408399	0.0128092	0.0486604	0.0358881	0.105398
superpathway of branched amino acid biosynthesis	4.91592	4.86853	5.01294	0.196085	0.84757	0.229595	0.402313	0.0166294	0.0543887	0.0394088	0.111601
phosphatidylglycerol biosynthesis II (non-plastidic)	4.76754	4.68766	4.88509	0.235367	0.943388	0.231471	0.400081	0.00760997	0.0338033	0.0253038	0.0835207
pyrimidine deoxyribonucleotides de novo biosynthesis IV	0.148625	0.0594286	0.258205	0.436006	1.67713	0.232068	0.387581	0.0043103	0.024726	0.0150762	0.0606079
sulfoglycolysis	-6.94108	-8.01405	-5.79338	1.54793	6.27945	0.233086	0.391437	0.0361311	0.0763692	0.0172929	0.0625734
L-glutamate degradation V (via hydroxyglutarate)	0.294528	0.197056	0.552727	0.30715	1.13148	0.235146	0.386972	0.00669528	0.0314387	0.012562	0.054267
succinate fermentation to butanoate	0.618427	0.531886	0.828	0.296901	1.11784	0.235436	0.386691	0.00459952	0.0254584	0.0100093	0.0474229
acetylene degradation	3.91731	3.83928	4.12446	0.287807	1.11304	0.236437	0.396916	0.00732057	0.0331775	0.0259717	0.084661
phosphatidylglycerol biosynthesis I (plastidic)	4.76885	4.68744	4.88558	0.244217	0.949293	0.236976	0.401298	0.00765958	0.0339076	0.0255498	0.0839575
3-phenylpropanoate and 3-(3-hydroxyphenyl)propanoate degradation to 2-oxopent-4-enoate	-6.87528	-8.11782	-5.95355	1.64601	6.36413	0.237579	0.389407	0.0347576	0.074125	0.0149463	0.056617
superpathway of L-arginine and L-ornithine degradation	-5.72582	-7.18346	-4.7994	1.79288	7.00771	0.237813	0.383929	0.0226546	0.0571468	0.0105043	0.0462639
phenylacetate degradation I (aerobic)	-5.58632	-6.73755	-4.77829	1.67747	6.66946	0.239556	0.37845	0.0378103	0.0786845	0.0100745	0.0453931
superpathway of L-arginine, putrescine, and 4-aminobutanoate degradation	-5.73739	-7.13255	-4.78927	1.80124	7.10506	0.240108	0.385349	0.0219005	0.0569471	0.0102602	0.0461668
superpathway of N-acetylglucosamine, N-acetylmannosamine and N-acetylneuraminate degradation	2.48423	2.42598	2.63174	0.25139	0.977368	0.241274	0.398539	0.00530179	0.0272539	0.022184	0.0768282
cinnamate and 3-hydroxycinnamate degradation to 2-oxopent-4-enoate	-6.91807	-8.14926	-5.94079	1.6581	6.29338	0.241604	0.386364	0.034198	0.0721914	0.0142463	0.0545964
methanogenesis from acetate	1.38222	1.29867	1.74249	0.420243	1.51679	0.241887	0.393386	0.0631225	0.116431	0.0244028	0.0812828
superpathway of phenylethylamine degradation	-6.2181	-7.56384	-5.19648	1.65099	6.71904	0.241917	0.384054	0.033414	0.071098	0.0121581	0.050522
peptidoglycan maturation (meso-diaminopimelate containing)	4.33517	4.2206	4.54985	0.276753	1.09102	0.24336	0.404627	0.00965402	0.0397662	0.0260781	0.0847212
superpathway of ornithine degradation	-5.86649	-7.37433	-4.91463	1.83773	6.94138	0.248518	0.374112	0.0181816	0.049658	0.00764493	0.0378345
L-arginine degradation II (AST pathway)	-6.48868	-7.52491	-5.59332	1.65438	5.92798	0.24861	0.379464	0.033209	0.0723929	0.00893338	0.0413201
L-lysine biosynthesis I	4.54822	4.48858	4.66456	0.249019	0.901621	0.256793	0.396307	0.00505398	0.0264139	0.0167935	0.0643551
D-fructuronate degradation	3.64828	3.5945	3.73952	0.252815	0.959561	0.259005	0.394278	0.0045403	0.0251424	0.0208591	0.0737735
4-deoxy-L-threo-hex-4-enopyranuronate degradation	3.1443	3.08992	3.28995	0.266119	0.925841	0.259006	0.388393	0.00466185	0.0254475	0.0122153	0.0533627
L-arginine biosynthesis I (via L-ornithine)	4.4546	4.38896	4.58468	0.242758	0.893989	0.259523	0.38961	0.00404622	0.0239469	0.012333	0.0536414
L-arginine biosynthesis IV (archaebacteria)	4.45328	4.38769	4.58164	0.246641	0.869469	0.261003	0.385958	0.0042163	0.0243611	0.012889	0.0550276
glycerol degradation to butanol	1.16956	1.04826	1.43121	0.470032	1.56611	0.268202	0.37675	0.00201364	0.0147832	0.00486274	0.0292253
superpathway of UDP-N-acetylglucosamine-derived O-antigen building blocks biosynthesis	1.90058	1.63079	2.08531	0.392816	1.31678	0.274231	0.371678	0.000988696	0.00848632	0.00340211	0.0222705
pyruvate fermentation to isobutanol (engineered)	4.92163	4.84514	5.05574	0.273224	0.907509	0.274887	0.386769	0.00371663	0.0230975	0.0151858	0.0605304
thiazole biosynthesis II (Bacillus)	2.38038	2.28665	2.5699	0.300715	0.996628	0.278362	0.377156	0.00119051	0.00985287	0.00859272	0.0433989
L-methionine biosynthesis III	2.85494	2.74937	3.09257	0.284633	0.926462	0.282622	0.383726	0.0141196	0.0513423	0.00939155	0.0456319
superpathway of glycerol degradation to 1,3-propanediol	-1.11243	-1.28626	-0.767116	0.549122	1.69619	0.283422	0.361607	0.000445149	0.00417528	0.00264876	0.0183647
L-arginine biosynthesis II (acetyl cycle)	4.45397	4.38291	4.59614	0.266848	0.881606	0.285059	0.380807	0.00264316	0.0180073	0.00802933	0.041521
L-ornithine biosynthesis	4.29777	4.2168	4.45979	0.281457	0.876537	0.298495	0.370333	0.00162601	0.0124188	0.00449312	0.0273086
aromatic biogenic amine degradation (bacteria)	-3.05227	-3.2237	-2.66644	0.679283	1.87538	0.311225	0.352273	0.00405661	0.0232877	0.000876741	0.00728639
dTDP-N-acetylthomosamine biosynthesis	0.46759	0.269329	0.668989	0.465265	1.3339	0.320138	0.352404	0.00144903	0.0114308	0.00107331	0.00876693
superpathway of fucose and rhamnose degradation	1.24337	1.11154	1.44315	0.358645	0.95825	0.340284	0.346318	8.88563e-05	0.00121021	0.000707551	0.00612726
coenzyme M biosynthesis I	-3.56286	-4.11489	-2.86756	1.21601	3.0107	0.341091	0.323661	0.0406102	0.0841734	8.44074e-05	0.00119814
TCA cycle VIII (helicobacter)	3.31426	3.0913	3.57141	0.443612	1.07369	0.35883	0.339826	0.00171861	0.0130066	0.000277781	0.0028327
superpathway of &beta;-D-glucuronide and D-glucuronate degradation	2.9569	2.82059	3.08932	0.408644	1.0491	0.376494	0.331305	7.31534e-05	0.0010835	0.000245659	0.00259632
glycolysis V (Pyrococcus)	-1.13107	-1.38696	-0.370966	1.00045	2.0772	0.38818	0.295455	8.37119e-05	0.00117809	4.71018e-06	0.000103934
L-1,2-propanediol degradation	0.840753	0.624124	1.09125	0.562591	1.35217	0.392171	0.33029	4.04674e-05	0.000793175	0.00014519	0.00181883
allantoin degradation to glyoxylate III	-1.05327	-1.28182	-0.575066	0.665946	1.41666	0.401151	0.295455	0.000164465	0.00173205	5.4244e-06	0.000116378
L-lysine fermentation to acetate and butanoate	0.918222	0.747743	1.19517	0.488943	1.11994	0.409662	0.314465	1.36219e-05	0.000378781	5.0349e-05	0.000791783
allantoin degradation IV (anaerobic)	-1.5915	-1.94538	-1.01041	0.88437	1.53218	0.421091	0.265368	0.00191138	0.011539	2.16996e-07	1.02853e-05
pyruvate fermentation to acetone	3.88945	3.77192	4.25067	0.494347	1.0947	0.421353	0.331778	5.46896e-05	0.000928326	0.000153094	0.00187825
biotin biosynthesis II	0.32429	0.158833	0.57379	0.526213	1.15692	0.42443	0.319399	2.99307e-05	0.000655384	4.87882e-05	0.000772054
fucose degradation	0.915043	0.749175	1.2767	0.550247	1.12214	0.457279	0.303104	2.24257e-06	8.43062e-05	8.92093e-06	0.000177751
NAD salvage pathway II	-0.669787	-0.835534	-0.172551	0.701183	1.3073	0.491717	0.286468	1.37184e-06	5.81613e-05	1.28639e-06	3.63492e-05
urea cycle	2.12063	1.87409	2.45748	0.768968	1.3339	0.518108	0.26664	3.74639e-07	2.02345e-05	1.12467e-07	6.40408e-06
methylphosphonate degradation I	0.536887	0.24736	1.10231	0.926402	1.37593	0.660889	0.249746	6.94434e-10	5.41496e-08	1.67308e-08	1.2103e-06
										133
										362
